# Supplementary material for: PRM-MS Quantitative Analysis of Isomeric N-Glycopeptides Derived from Human Serum Haptoglobin of Patients with Cirrhosis and Hepatocellular Carcinoma
Source: Metabolites. 2021 Aug 23;11(8):563. doi: 10.3390/metabo11080563 (PMC8400780; doi:10.3390/metabo11080563)
Supplement: Supplementary file 1 [file metabolites-11-00563-s001.zip]

Archive with 1 entries (1 files):
- metabolites-1265071-supplementary.pdf
